# Supplementary material for: Cooperation Between Photosynthetic and Antioxidant Systems: An Important Factor in the Adaptation of Ulva prolifera to Abiotic Factors on the Sea Surface
Source: Front Plant Sci. 2019 May 21;10:648. doi: 10.3389/fpls.2019.00648 (PMC6537605; doi:10.3389/fpls.2019.00648)
Supplement: TABLE S1 — Pearson’s correlation coefficients in the test index in the CK, SL, ML, and LL groups of Ulva prolifera. [file Table_1.XLSX]

## Sheet: Sheet1
	Fv/Fm	Y(II)	Y(NPQ)	Y(NO)	Y(I)/Y(II)	ETR(I) (no inhibitor)	ETR(I) (DCMU)	ETR (I) (DCMU)/ETR (I) (no inhibitor)	α	SOD	CAT	GPX	MDA	H2O2	LhcSR	PsbS	Sod
CK
Y(II)	-0.467801
Y(NPQ)	.698**	-.836**
Y(NO)	-0.223208	-.530*	-0.0219246
Y(I)/Y(II)	-0.438929	0.0765122	-0.413748	0.491615
ETR(I) (no inhibitor)	.591*	-0.251086	0.328549	-0.0479963	-0.146416
ETR(I) (DCMU)	.596*	-0.422351	0.507315	-0.0112493	-0.38965	.686**
ETR (I) (DCMU)/ETR (I) (no inhibitor)	0.194277	-0.378261	0.399141	0.0736738	-0.337957	-0.143985	.609*
α	0.478148	-0.285273	.609*	-0.423299	-0.469194	0.449286	.522*	0.253324
SOD	0.199648	-0.372414	0.430274	0.00640738	-0.18821	0.198849	0.360728	0.325956	0.470342
CAT	0.432992	-0.366789	0.389047	0.0675041	-0.458951	0.132669	0.511372	.563*	0.193322	0.422122
GPX	.525*	-.588*	.604*	0.139793	-0.455214	0.422805	0.41262	0.189666	0.458793	.605*	0.400383
MDA	0.401262	-0.488264	.523*	0.0810753	-0.0448145	0.220627	0.274504	0.190529	0.488165	0.288559	-0.118835	0.501391
H2O2	0.212206	0.0825297	0.000798407	-0.153826	0.0899119	.565*	0.289514	-0.207046	0.326419	0.427185	-0.136574	0.283821	0.301813
LhcSR	0.294785	-0.482266	0.394326	0.265588	0.081357	0.158705	0.205646	0.192543	0.108247	.730**	0.336374	0.452741	0.0710418	0.309594
PsbS	-0.000994858	-0.0176277	0.00864663	0.0177741	-0.241833	0.0784991	0.150018	0.0886698	-0.266728	0.461585	0.401675	0.155153	-0.301078	0.195402	0.427402
Sod	0.0826449	-.594*	0.462649	0.36584	-0.147855	-0.104215	-0.00576526	0.168192	0.218224	.560*	0.24892	.566*	0.403869	0.224686	0.491969	0.285625
Cat	0.0424626	-0.321682	0.0611021	0.486782	0.166689	-0.108306	0.113501	0.277316	-0.0782811	0.377295	0.465488	0.326852	0.266545	-0.131423	0.163702	0.0402545	0.244974
SL
Y(II)	0.144455
Y(NPQ)	.546*	-.615*
Y(NO)	-.627*	-.767**	-0.0345589
Y(I)/Y(II)	-.841**	-.546*	-0.0782626	.756**
ETR(I) (no inhibitor)	-.714**	-.609*	0.128519	.667**	.956**
ETR(I) (DCMU)	-.723**	-.669**	0.102225	.764**	.934**	.969**
ETR (I) (DCMU)/ETR (I) (no inhibitor)	-0.316099	-.783**	0.226574	.807**	.543*	.573*	.734**
α	0.121245	.695**	-.610*	-0.383613	-0.450397	-.561*	-.567*	-0.498243
SOD	-0.434894	-.848**	0.349004	.791**	.741**	.787**	.872**	.885**	-.614*
CAT	-0.483377	-.856**	0.294827	.846**	.776**	.797**	.883**	.893**	-.630*	.981**
GPX	-.682**	-.699**	0.162096	.754**	.908**	.950**	.989**	.742**	-.574*	.902**	.907**
MDA	-0.385736	-.823**	0.360404	.750**	.721**	.776**	.849**	.881**	-.615*	.983**	.970**	.868**
H2O2	-0.3945	-.882**	0.40078	.792**	.747**	.791**	.866**	.887**	-.659**	.979**	.984**	.888**	.978**
LhcSR	0.174276	-.864**	.715**	0.512783	0.260916	0.373889	0.44551	.743**	-.557*	.776**	.742**	0.486186	.808**	.797**
PsbS	0.302426	-.735**	.678**	0.380281	0.0944854	0.200989	0.283117	.663**	-0.45886	.684**	.641*	0.339224	.729**	.683**	.960**
Sod	-0.435342	-.835**	0.325559	.794**	.733**	.775**	.865**	.893**	-.611*	.989**	.989**	.893**	.984**	.977**	.770**	.688**
Cat	-0.49406	-.836**	0.275824	.836**	.783**	.800**	.885**	.889**	-.589*	.981**	.993**	.906**	.977**	.986**	.739**	.637*	.989**
ML
Y(II)	0.232496
Y(NPQ)	0.124568	-.707**
Y(NO)	-0.469093	-0.512095	-0.245138
Y(I)/Y(II)	-0.424007	-.617*	.583*	0.139234
ETR(I) (no inhibitor)	-0.0301329	-.524*	.905**	-0.381548	.684**
ETR(I) (DCMU)	-0.140709	-.650**	.900**	-0.202803	.684**	.967**
ETR (I) (DCMU)/ETR (I) (no inhibitor)	-0.228292	-.858**	.601*	0.445238	0.327976	0.450386	.643**
α	0.0369426	0.284232	0.285892	-.737**	0.110424	0.481125	0.365152	-0.257957
SOD	-0.307623	-.844**	.585*	0.44588	0.471851	0.40804	.548*	.831**	-0.1223
CAT	-0.224965	-.883**	.571*	.517*	0.478097	0.364694	.517*	.856**	-0.257634	.976**
GPX	-0.24338	-.845**	0.403901	.667**	0.353522	0.148855	0.322158	.808**	-0.408211	.925**	.958**
MDA	-0.244302	-.882**	.577*	0.508326	0.473887	0.373317	.529*	.858**	-0.243135	.979**	.996**	.959**
H2O2	-0.0615324	-.791**	0.457196	.529*	0.255952	0.151483	0.29363	.749**	-0.354157	.897**	.937**	.951**	.934**
LhcSR	-0.274915	-.848**	.823**	0.162821	.717**	.779**	.879**	.820**	0.115598	.866**	.849**	.709**	.855**	.664**
PsbS	-0.260527	-.782**	.863**	0.0237013	.745**	.856**	.923**	.737**	0.245919	.796**	.766**	.593*	.773**	.569*	.983**
Sod	-0.243891	-.836**	0.51321	.523*	0.442521	0.308628	0.462435	.820**	-0.262943	.976**	.993**	.960**	.993**	.943**	.817**	.731**
Cat	-0.243873	-.848**	.520*	.530*	0.447825	0.305619	0.458592	.811**	-0.250055	.972**	.989**	.970**	.993**	.954**	.814**	.727**	.995**
LL
Y(II)	0.361997
Y(NPQ)	-0.0219779	-.756**
Y(NO)	-0.480871	-.914**	0.425549
Y(I)/Y(II)	-.641*	-0.48614	0.039208	.645**
ETR(I) (no inhibitor)	-0.507642	-.757**	.608*	.666**	.698**
ETR(I) (DCMU)	-0.477815	-.809**	.663**	.705**	.648**	.984**
ETR (I) (DCMU)/ETR (I) (no inhibitor)	-0.0855208	-.762**	.649**	.651**	0.168883	0.495661	.625*
α	0.477402	0.229515	0.221556	-0.453127	-.619*	-0.239727	-0.296114	-0.213225
SOD	0.18414	-0.32738	0.162766	0.354719	0.196661	0.111223	0.098017	0.167398	0.0088034
CAT	0.199942	-0.26962	0.310547	0.176699	0.203328	0.348027	0.351867	0.355245	0.239868	0.134223
GPX	0.03822	-0.135468	0.0963019	0.126436	0.042319	0.287667	0.274578	0.211544	0.138902	0.10028	0.118548
MDA	0.0434636	-0.443485	.637*	0.220026	0.277997	0.483351	0.477634	0.391297	0.240204	0.0910745	.556*	0.0275379
H2O2	-0.0550277	-.594*	.516*	0.50075	0.275533	0.512037	.575*	.774**	-0.144823	0.298965	0.342164	0.159772	0.460405
LhcSR	-0.171789	-.790**	.811**	.587*	0.270103	.822**	.841**	.646**	0.171183	0.0654503	0.478311	0.417889	.524*	0.480333
PsbS	0.0473307	-.699**	.827**	0.453811	-0.0561003	.537*	.575*	.613*	0.427189	0.0815056	0.469977	0.32315	.544*	0.357003	.900**
Sod	-0.268026	-.520*	0.480709	0.418119	0.384556	.604*	.622*	.642**	0.0781012	0.0178449	0.499048	0.492873	.614*	.549*	.681**	.582*
Cat	-0.0226456	-0.11254	0.294524	-0.0285721	0.0780313	0.257353	0.217561	0.149741	0.455401	0.208437	0.378562	0.416953	.632*	0.108454	0.346007	0.404502	.635*
