# Supplementary material for: Cooperation Between Photosynthetic and Antioxidant Systems: An Important Factor in the Adaptation of Ulva prolifera to Abiotic Factors on the Sea Surface
Source: Front Plant Sci. 2019 May 21;10:648. doi: 10.3389/fpls.2019.00648 (PMC6537605; doi:10.3389/fpls.2019.00648)
Supplement: TABLE S2 — Pearson’s correlation coefficients in the test index in the thalli of Ulva prolifera on days 1, 7, 14, 21, and 28. [file Table_2.XLSX]

## Sheet: Sheet1
	Fv/Fm	Y(II)	Y(NPQ)	Y(NO)	Y(I)/Y(II)	ETR(I) (no inhibitor)	ETR(I) (DCMU)	ETR (I) (DCMU)/ETR (I) (no inhibitor)	α	SOD	CAT	GPX	MDA	H2O2	LhcSR	PsbS	Sod
24h
Y(II)	.941**
Y(NPQ)	0.02526	-0.0629673
Y(NO)	-.899**	-.919**	-0.336124
Y(I)/Y(II)	-.646*	-.603*	0.116	0.521778
ETR(I) (no inhibitor)	-0.278352	-0.206143	0.133281	0.140242	.901**
ETR(I) (DCMU)	-0.575084	-0.552689	0.106317	0.482303	0.0374705	-0.261337
ETR (I) (DCMU)/ETR (I) (no inhibitor)	0.0556153	-0.0096454	-0.0514929	0.0313086	-.766**	-.949**	0.538788
α	0.134051	-0.0123446	.614*	-0.231925	-0.0785769	-0.0887897	0.301121	0.207302
SOD	-.777**	-.711**	0.201767	.592*	.629*	0.373291	0.421645	-0.171129	0.307598
CAT	-.686*	-0.533285	-0.0164804	0.513163	0.20125	-0.0447321	0.428769	0.17981	0.019982	.732**
GPX	-.660*	-0.545771	0.172149	0.449868	0.546631	0.391874	0.459869	-0.182773	0.150864	.755**	.719**
MDA	-.655*	-0.506758	0.0179702	0.473329	0.344669	0.138682	0.36731	-0.00342888	0.109546	.860**	.880**	.729**
H2O2	-0.464949	-0.353328	-0.0709012	0.361945	0.260615	0.146932	0.00195564	-0.112364	-0.255971	0.470654	0.530561	0.327476	.583*
LhcSR	-0.378079	-0.31232	-0.512245	0.496561	0.451358	0.4051	-0.00684889	-0.362256	-.635*	0.0468485	0.0302148	0.337533	0.099358	0.10025
PsbS	-0.192599	-0.122676	-0.341698	0.252872	0.0409312	-0.0120535	0.0308567	-0.0299061	-0.300772	-0.0334745	0.309416	0.0267904	0.22527	-0.0891921	0.24381
Sod	-0.531127	-0.36791	0.141996	0.292302	0.314262	0.199684	0.469649	-0.023114	0.13068	.614*	.653*	.615*	.777**	0.295124	0.200095	0.423158
Cat	-0.0239214	0.124947	0.154392	-0.17842	0.0744516	0.158306	0.339595	-0.0323082	0.427889	0.290425	0.242951	0.223928	0.373954	-0.0225173	-0.216149	0.268529	.714**
7d
Y(II)	0.267514
Y(NPQ)	0.232579	-.862**
Y(NO)	-.862**	-.661*	0.188587
Y(I)/Y(II)	0.133537	-0.097698	0.102671	0.0431554
ETR(I) (no inhibitor)	0.22262	-0.566196	.702*	0.0630974	0.393848
ETR(I) (DCMU)	0.0766906	-.698*	.743**	0.250507	-0.242921	.577*
ETR (I) (DCMU)/ETR (I) (no inhibitor)	-0.206485	-0.0289899	-0.0924799	0.184756	-.727**	-.597*	0.302953
α	0.207971	0.535005	-0.499874	-0.295027	-0.0427298	-0.202904	-0.106504	0.10983
SOD	-0.320822	-.844**	.659*	.658*	-0.151227	0.415979	.640*	0.16716	-0.25348
CAT	0.0210426	-.876**	.918**	0.339082	0.0781666	.696*	.627*	-0.17665	-0.497921	.780**
GPX	0.0143355	-.802**	.830**	0.325364	-0.159805	.580*	.710**	0.0464375	-0.26366	.870**	.869**
MDA	-0.0444205	-.860**	.858**	0.396242	-0.0225505	.740**	.818**	-0.051496	-0.241469	.818**	.894**	.919**
H2O2	-0.217709	-.903**	.828**	0.522886	-0.130788	0.472446	.609*	0.0674379	-0.4753	.855**	.915**	.908**	.865**
LhcSR	0.0509896	-.888**	.917**	0.362638	0.0430859	.691*	.753**	-0.0655072	-0.272413	.816**	.916**	.920**	.928**	.909**
PsbS	0.135277	-.835**	.918**	0.258495	0.0567918	.722**	.764**	-0.109737	-0.261681	.743**	.882**	.902**	.949**	.845**	.948**
Sod	-0.20107	-.881**	.802**	0.519702	-0.0395011	.594*	.673*	-0.0120233	-0.375657	.881**	.892**	.932**	.948**	.914**	.869**	.891**
Cat	0.147464	-.850**	.906**	0.304871	0.0916352	.687*	.744**	-0.0754912	-0.219163	.832**	.913**	.897**	.918**	.836**	.957**	.946**	.867**
14d
Y(II)	.688*
Y(NPQ)	-0.476847	-.862**
Y(NO)	-.636*	-.685*	0.22105
Y(I)/Y(II)	-0.319585	-0.17988	-0.274681	.741**
ETR(I) (no inhibitor)	-.627*	-.900**	.731**	.679*	0.184405
ETR(I) (DCMU)	-.650*	-.787**	0.544512	.731**	0.443715	.814**
ETR (I) (DCMU)/ETR (I) (no inhibitor)	-0.136881	0.0879147	-0.302122	0.265542	0.553054	-0.180275	0.415576
α	0.571445	.806**	-.624*	-.655*	-0.497114	-.644*	-.863**	-0.424016
SOD	-0.393171	-.688*	.732**	0.27293	0.139515	0.539534	.601*	0.0857275	-.800**
CAT	-0.467165	-.743**	.734**	0.375035	0.251379	.593*	.640*	0.0848781	-.845**	.964**
GPX	-0.548358	-.826**	.797**	0.445202	0.190371	.678*	.691*	0.0432485	-.845**	.964**	.968**
MDA	-0.427049	-.742**	.783**	0.303847	0.123827	0.562362	.646*	0.118612	-.845**	.973**	.969**	.968**
H2O2	-0.537236	-.879**	.878**	0.431199	0.104648	.775**	.799**	0.079419	-.877**	.857**	.865**	.901**	.885**
LhcSR	-0.421314	-.725**	.751**	0.317213	0.188054	.577*	.653*	0.115005	-.848**	.977**	.985**	.965**	.991**	.884**
PsbS	-0.416722	-.698*	.725**	0.30236	0.187761	0.547361	.640*	0.141035	-.835**	.976**	.978**	.963**	.987**	.868**	.997**
Sod	-0.382522	-.678*	.711**	0.28474	0.188159	0.511562	.645*	0.196076	-.853**	.975**	.966**	.946**	.991**	.862**	.993**	.992**
Cat	-0.407655	-.757**	.762**	0.363205	0.227123	0.56633	.654*	0.142313	-.893**	.946**	.966**	.946**	.977**	.905**	.981**	.974**	.976**
21d
Y(II)	.716**
Y(NPQ)	-.843**	-.741**
Y(NO)	-0.273116	-.785**	0.166102
Y(I)/Y(II)	-.964**	-.712**	.923**	0.193053
ETR(I) (no inhibitor)	-.831**	-0.383292	.815**	-0.190215	.910**
ETR(I) (DCMU)	-.891**	-0.509949	.819**	-0.00771316	.944**	.970**
ETR (I) (DCMU)/ETR (I) (no inhibitor)	-0.417448	-.694*	0.306477	.735**	0.417269	0.172659	0.385473
α	0.249491	.692*	-0.394043	-.655*	-0.211333	0.15692	0.0716253	-0.323241
SOD	-.656*	-.956**	.766**	.697*	.673*	0.354985	0.448726	.611*	-.728**
CAT	-0.531393	-.904**	.625*	.750**	0.527249	0.199937	0.309172	.636*	-.734**	.966**
GPX	-.674*	-.899**	.692*	.681*	.617*	0.286459	0.392722	0.542148	-.734**	.948**	.940**
MDA	-0.575041	-.923**	.672*	.735**	0.566793	0.23893	0.350003	.627*	-.762**	.973**	.991**	.959**
H2O2	-0.410094	-.865**	0.543197	.769**	0.409465	0.0700441	0.184642	.628*	-.797**	.929**	.978**	.906**	.979**
LhcSR	-.725**	-.773**	.694*	0.494185	.750**	.613*	.709**	.674*	-0.137756	.752**	.719**	.710**	.721**	.631*
PsbS	-.708**	-.844**	.751**	0.546908	.747**	.577*	.663*	.641*	-0.274776	.834**	.796**	.766**	.799**	.715**	.975**
Sod	-0.567819	-.910**	.685*	.704*	0.572346	0.261219	0.359762	.592*	-.723**	.974**	.990**	.946**	.988**	.959**	.731**	.819**
Cat	-0.575136	-.924**	.663*	.745**	0.563831	0.235738	0.349376	.635*	-.748**	.971**	.993**	.960**	.998**	.978**	.735**	.807**	.987**
28d
Y(II)	.931**
Y(NPQ)	-.790**	-.842**
Y(NO)	-.919**	-.988**	.750**
Y(I)/Y(II)	-.832**	-.763**	.643*	.754**
ETR(I) (no inhibitor)	-0.315196	-0.224493	0.097541	0.245612	.718**
ETR(I) (DCMU)	-0.534735	-0.44498	0.293252	0.461019	.838**	.948**
ETR (I) (DCMU)/ETR (I) (no inhibitor)	-.792**	-.827**	0.545507	.859**	.718**	0.449227	.679*
α	.705*	.780**	-0.563836	-.797**	-.671*	-0.254901	-0.487688	-.800**
SOD	-.911**	-.885**	.860**	.842**	.702*	0.131596	0.38681	.756**	-.635*
CAT	-.916**	-.899**	.861**	.859**	.756**	0.17965	0.438231	.775**	-.716**	.987**
GPX	-.922**	-.878**	.846**	.838**	.796**	0.240291	0.494593	.765**	-.709**	.972**	.990**
MDA	-.916**	-.910**	.884**	.866**	.742**	0.157575	0.40717	.755**	-.696*	.987**	.996**	.980**
H2O2	-.914**	-.900**	.893**	.852**	.734**	0.159667	0.402068	.741**	-.646*	.993**	.989**	.973**	.995**
LhcSR	-0.52503	-.612*	0.354818	.649*	0.556676	.599*	.644*	.743**	-0.439404	0.417268	0.401617	0.375066	0.424977	0.433808
PsbS	-.840**	-.864**	.675*	.867**	.704*	0.415177	.586*	.873**	-.607*	.805**	.784**	.759**	.803**	.811**	.862**
Sod	-.903**	-.909**	.876**	.868**	.696*	0.118352	0.378011	.775**	-.685*	.991**	.991**	.970**	.995**	.992**	0.443272	.820**
Cat	-.918**	-.901**	.880**	.857**	.727**	0.145489	0.396722	.752**	-.673*	.993**	.994**	.978**	.998**	.998**	0.424528	.809**	.996**
